# Supplementary material for: Tri-1,3,4-Oxadiazoles Modified with Nitroimine: Balancing Energy, Sensitivity, and Thermal Stability
Source: Molecules. 2025 Oct 29;30(21):4224. doi: 10.3390/molecules30214224 (PMC12608635; doi:10.3390/molecules30214224)
Supplement: Supplementary file 1 [file molecules-30-04224-s001.zip]

Archive with 1 entries (1 files):
- molecules-3903416-supplementary.pdf
